# Supplementary material for: Tissue-Specific Trade-Offs Between Biomineralisation and Antioxidant Responses in Magallana gigas Infected with Boring Sponges Pione vastifica
Source: Antioxidants (Basel). 2026 May 8;15(5):596. doi: 10.3390/antiox15050596 (PMC13203924; doi:10.3390/antiox15050596)
Supplement: Supplementary file 1 [file antioxidants-15-00596-s001.zip]

Archive with 1 entries (1 files):
- antioxidants-4280968-supplementary.pdf
